# Supplementary material for: Intrachromosomal Looping and Histone K27 Methylation Coordinately Regulates the lncRNA H19-Fetal Mitogen IGF2 Imprinting Cluster in the Decidual Microenvironment of Early Pregnancy
Source: Cells. 2022 Oct 5;11(19):3130. doi: 10.3390/cells11193130 (PMC9563431; doi:10.3390/cells11193130)
Supplement: Supplementary file 1 [file cells-11-03130-s001.zip]

Archive with 1 entries (1 files):
- cells-1864255-supplementary.pdf
